# Supplementary material for: Targeting the Human Influenza a Virus: The Methods, Limitations, and Pitfalls of Virtual Screening for Drug-like Candidates Including Scaffold Hopping and Compound Profiling
Source: Viruses. 2023 Apr 26;15(5):1056. doi: 10.3390/v15051056 (PMC10221779; doi:10.3390/v15051056)
Supplement: Supplementary file 1 [file viruses-15-01056-s001.zip]

Archive with 1 entries (1 files):
- viruses-2237917-supplementary.pdf
